# Supplementary material for: Aberrant expression of RSK1 characterizes high‐grade gliomas with immune infiltration
Source: Mol Oncol. 2019 Dec 11;14(1):159–79. doi: 10.1002/1878-0261.12595 (PMC6944115; doi:10.1002/1878-0261.12595)
Supplement: Supplementary file 13 — Table S1. Clinical information of cohorts used in the present study (excel file). [file MOL2-14-159-s013.xlsx]

## Sheet: ACCCC - TMA
Sample	Hospital	Grade	Gender	Age at Diagnosis (years)	Survival (days)	Status	RSK1 (HSCORE)	RSK2 (HSCORE)	RSK3 (HSCORE)	P(S380)-RSK1 (HSCORE)	IDHmut status	Radiotherapy	Chemotherapy	Recurrence (patient/matched sample)
G70	ACCCC	IV	female	62	16	dead	40.2475		25.6341		wt	no	no
G74	ACCCC	IV	male	24	274	alive	95.63	110.158	11.6767	19.1507	wt	yes	yes	R1/L1
G72	ACCCC	IV	male	65	31	alive	94.836	108.162	8.23707	33.6031	wt	yes	no
G86	ACCCC	IV	female	47	110	dead	5.74577	90.928	4.72603	1.68407	mut	no	no
G94	ACCCC	IV	male	39	294	dead	10.5346	65.2501	2.60865	2.62343	mut	yes	no
G46	ACCCC	IV	female	58			6.1733	87.6167	1.13036	3.03487	wt
G44	ACCCC	IV	male	50	53	alive	19.9136	82.6906	1.04291	5.80877		no	no
G41	ACCCC	IV	male	59	42	dead	16.8549	90.5267	0.58638	16.077	wt	no	no
G83	ACCCC	IV	male	40	48	dead	54.916	99.5576	8.7949	15.6368	wt	no	no
G98	ACCCC	IV	female	65						29.4473	mut
G63	ACCCC	IV	male	41	6353	alive	64.9301	78.3545	9.72157	7.4205	mut	no	no
G48	ACCCC	IV	female	73	11	dead	76.0622	101.78	8.50058	3.27386	wt	no	no
G65	ACCCC	IV	female	12	993	dead	68.0413	89.5386	19.6912	2.30394	mut	yes	no
G82	ACCCC	IV	male	62	56	dead	49.0069	109.567	7.99156	2.88916	wt	no	no
G32	ACCCC	IV	male	33	260	dead	79.7811	136.59	30.0714	5.64947	mut	yes	no
G40	ACCCC	IV	female	13	4801	alive	39.699	97.363	7.56096	25.8848	wt	yes	no
G88	ACCCC	IV	female	38	311	dead	12.2061	115.762	13.9453	17.5679	wt	yes	no
G89	ACCCC	IV	female	53	381	dead	49.8185	142.942	24.9745	4.63536	wt	yes	no
G58	ACCCC	IV	female	33	60	dead	71.157	79.9445	9.95765	18.0344	wt	yes	no	R2/L54
G31	ACCCC	IV	female	59			27.9488	33.3473	1.779		wt
G84	ACCCC	IV	male	53	405	dead	87.637	91.7257	2.17775	29.2184	wt	yes	no
G55	ACCCC	IV	male	56	13	dead	89.7111	105.34	9.38501	99.5954	wt	no	no
G38	ACCCC	IV	female	59	304	dead	62.0032	74.4917		32.8055	wt	yes	no
G78	ACCCC	IV	male	44			104.64	92.6513	17.1043	28.6448	wt
G60	ACCCC	IV	male	60	117	dead	108.802		10.9064	42.8031	wt	yes	no
G47	ACCCC	IV	male	54	656	dead	98.7154	107.566	16.1964		wt	yes	no
G34	ACCCC	IV	male	59	561	dead		49.5785	7.4743	54.4856		yes	no
G92	ACCCC	IV	female	62	13	dead	138.336	124.307	13.3019	92.8285	wt	no	no
G77	ACCCC	IV	male	71	332	dead	121.789	135.457	17.256	60.7323	wt	yes	no
G71	ACCCC	IV	male	49	5429	alive	67.3785		1.57077	9.48219		no	no
G66	ACCCC	IV	female	66	434	dead	100.262	102.374	19.2216	19.2906	wt	yes	no
G36	ACCCC	IV	male	44			17.0039	113.534	10.7911	22.54	wt
G43	ACCCC	IV	male	64	327	alive				24.1966		yes	no
G39	ACCCC	IV	female	65	40	alive	60.4169		1.98477	1.08056	wt	no	no
G96	ACCCC	IV	female	67	382	alive	56.234	70.229	1.6395	11.4547	wt	yes	no
G95	ACCCC	IV	male	50	95	dead	114.157	110.135	7.16363	16.6151	wt	yes	yes
G49	ACCCC	IV	female	49	223	alive	161.622	46.7216	22.6479	7.68559	wt	yes	no
G6	ACCCC	IV	female	54	476	alive	85.6237	92.7106	4.41491	16.0797	wt	yes	no
G35	ACCCC	IV	female	38			77.7707	96.3174	0.877419		wt
G5	ACCCC	IV	female	68	372	dead	132.528	94.1549	6.68732	12.4249	wt	yes	no
G69	ACCCC	IV	female	72	521	dead	141.869	104.511	7.93402	30.5456	wt	yes	no
G51	ACCCC	IV	male	0.5	74	dead	80.785	68.6035	9.78644	22.8868	wt	yes	no
G7	ACCCC	IV	male	63	239	dead	149.26	131.309	6.95412	21.6424	wt	yes	no
G8	ACCCC	IV	female	68	279	dead	72.934	39.4545	3.76117	6.93279	wt	yes	no
G9	ACCCC	IV	male	34	774	dead	89.5798	121.896	16.8051	9.975	wt	yes	no
G61	ACCCC	IV	female	59	240	dead	62.4743	93.8915	9.41997	43.2027	wt	yes	no
G10	ACCCC	IV	male	46	492	dead	26.5492	36.4575	15.2907	6.55196	wt	yes	no
G52	ACCCC	IV	male	52	387	dead	10.2763	95.6502	2.14784			no	no
G93	ACCCC	IV	female	10	35	dead	92.8191	99.3047	4.17256	14.5551	wt	yes	no
G62	ACCCC	IV	male	68	228	dead	48.037	98.426	1.19487	13.9806	wt	yes	no
G11	ACCCC	IV	male	62	322	dead	83.3713	80.5136	3.77108	5.63143	wt	yes	no
G80	ACCCC	IV	male	76	581	dead	130.832	29.5093	4.0734	1.70463	wt	yes	no
G13	ACCCC	IV	female	64	2416	dead	85.7904	70.5252	8.52904	2.05321	mut	yes	no
G14	ACCCC	IV	male	52	523	dead	96.5972	50.0723	12.1027	13.1908	wt	yes	no
G15	ACCCC	IV	male	46	668	dead	78.9386	53.5349	9.88806	13.0295	mut	yes	no
G16	ACCCC	IV	female	4	2322	dead	76.8991	83.5371	8.90331	17.3109	wt	yes	yes
G76	ACCCC	IV	male	40	762	dead	83.8184	89.1061	6.55899	50.0131	wt	yes	no
G17	ACCCC	IV	male	81	187	dead	86.943	81.4218	7.63236		wt	no	no
G18	ACCCC	IV	male	59	945	dead	73.5646	62.4343	15.9747	6.4451	wt	no	yes
G91	ACCCC	IV	male	57	560	dead	124.466	125.924	14.4702	21.8454	wt	yes	no
G81	ACCCC	IV	female	7	289	dead	79.0801	74.1169	3.7476	2.45544	wt	yes	no
G19	ACCCC	IV	male	42	1258	dead	63.1894	125.596	2.72353	16.811	wt	yes	no
G33	ACCCC	IV	female	11	173	dead	50.3092	45.078	11.1094	1.93445	wt	yes	no
G21	ACCCC	IV	male	59	168	dead	52.0431	102.649	10.8909	10.641	wt	yes	no
G37	ACCCC	IV	male	37	704	dead	43.0597	39.2744	6.08114	63.1998	wt	yes	yes
G23	ACCCC	IV	female	60	255	dead	116.856	81.0819	19.5892	3.5697	mut	yes	yes
G24	ACCCC	IV	male	50	7	dead	105.709	132.901	6.83132	29.2751	mut	no	no
G90	ACCCC	IV	male	78	623	dead	110.952	30.0234	14.9479	10.7495	mut	yes	no
G75	ACCCC	IV	male	44	464	dead	104.193	91.9274	8.02974	30.077	wt	yes	no
G64	ACCCC	IV	female	63	351	dead	87.2694	85.4809	6.4542	7.07217	wt	yes	yes
G59	ACCCC	IV	female	53	539	dead	123.414	129.36	5.83875	24.2587	wt	yes	no
G25	ACCCC	IV	male	68	381	dead	96.2317	115.402	5.88666	45.2443	wt	no	no
G26	ACCCC	IV	male	70	564	dead	115.658	74.857	9.42374	75.3033		yes	yes
G53	ACCCC	IV	male	21	241	dead	76.7385	72.3981	18.6971	4.11509	wt	yes	no
G85	ACCCC	IV	male	69	465	dead	118.871	97.6533	15.5206	12.2168	wt	yes	no
G27	ACCCC	IV	male	36	2724	alive	75.6502	69.1925	5.03161	4.56045	wt	yes	no
G87	ACCCC	IV	female	49	111	dead		116.621	14.8899	39.2609	wt	yes	no
G28	ACCCC	IV	male	57	127	dead	32.8546				wt	no	no
G79	ACCCC	IV	female	66	270	dead	16.5269	97.7476	21.4936	9.65037	wt	yes	no
G29	ACCCC	IV	female	52	126	dead	51.3679	109.235	9.13638	24.6668	wt	yes	no
G50	ACCCC	IV	male	44	46	dead	50.062	35.237	1.08773	1.5874	wt	yes	no
G57	ACCCC	IV	female	72	325	dead	89.5222	85.5531	4.00077	12.237	wt	yes	no
G67	ACCCC	IV	male	30	243	dead	96.0641	141.856	11.8164	9.48094	wt	yes	no
G42	ACCCC	IV	male	36	412	dead	71.8993	82.5	10.9973	25.0284	mut	yes	no	R3/L40
G45	ACCCC	IV	female	35	680	dead	65.2743	63.8188	10.4358	17.7105	mut	yes	yes
L34	ACCCC	III	female	55	170	dead	65.9568	94.8992	16.5624	8.91907	mut	no	no
L13	ACCCC	III	female	36			56.157	105.313	24.5357	16.4583	mut
L3	ACCCC	III	female	15	5102	alive	79.5609	114.071	37.5698	20.9408	wt	no	no
L1	ACCCC	III	male	24	831	alive	62.9251	111.789	17.6592	28.7248	wt	yes	yes	R1/G74
L2	ACCCC	III	female	17	5	dead		87.9744				no	no
L12	ACCCC	III	male	39	224	alive	53.3339	52.1705	6.64666	3.97368	mut	no	no
L14	ACCCC	III	male	40	706	dead	49.6685	109.481	2.8263	8.05041	mut	yes	yes
L15	ACCCC	III	male	53	38205	alive	52.7114	78.3455	9.45859	17.3121	mut	no	yes
L5	ACCCC	III	male	27	1165	dead	49.6289	74.6491	8.45757	4.9185	mut	yes	yes
L6	ACCCC	III	female	11	48	dead	65.4302	112.657	22.4724	15.7278	wt	yes	yes
L8	ACCCC	III	female	35	5184	alive	58.7464	109.58	19.2676	5.94281	mut	yes	yes
L16	ACCCC	III	male	53	1254	alive	63.6042	116.132	28.0702	10.2029	mut	no	no
L11	ACCCC	III	female	34	2394	alive	79.9932	145.415	30.2482	39.6038	mut	yes	yes
L9	ACCCC	III	male	40	3844	alive	54.995	102.704	15.035	5.36008	mut	no	no
L53	ACCCC	II	male	32	192	dead	49.9512	73.5425	21.277	21.2074	mut	no	no
L18	ACCCC	II	male	48	112	alive	53.9969	79.1128	17.5778	12.0795	mut	yes	no
L19	ACCCC	II	female	11	176	dead	72.5461		15.7813	9.38	wt	yes	yes
L54	ACCCC	II	female	33	210	dead	53.585	89.0463	19.7607	7.7659	wt	yes	no	R2/G58
L36	ACCCC	II	female	38	145	alive	66.4671		12.7737	6.74598	mut	yes	no
L20	ACCCC	II	male	54	2183	dead	54.662		17.9504	3.48078	mut	no	no
L22	ACCCC	II	male	41	1145	dead	54.1726		17.3522	15.9068	mut	no	no
L56	ACCCC	II	male	10	5417	alive	61.7607	93.5577	20.3554	8.32356	wt	yes	no
L48	ACCCC	II	female	53	4779	alive	72.947	103.085	30.4908	10.4182	wt	yes	no
L57	ACCCC	II	female	54	5870	alive	49.5373	95.9194	28.4934	17.5682	mut	no	no
L37	ACCCC	II	male	44	3631	alive	71.0423		29.6144	2.78559	mut	yes	no
L49	ACCCC	II	male	51			77.003		40.333	19.7162	wt
L43	ACCCC	II	male	45	165	dead	8.1232		22.2333	0.97806	wt	yes	no
L23	ACCCC	II	female	10	7692	alive	77.8743		24.612	43.285	wt	yes	no
L58	ACCCC	II	male	28	1406	dead	36.9648	61.0363	12.1655	7.60044	mut	yes	yes
L59	ACCCC	II	female	7	178	dead	73.4399	112.188	16.6885	13.7744	wt	no	yes
L60	ACCCC	II	male	42	3591	alive	57.9755	74.436	13.1101	9.00072	mut	yes	no
L61	ACCCC	II	male	28	4566	alive	50.105	58.4757	7.67104	19.0892	mut	yes	no
L62	ACCCC	II	female	14	3799	alive	79.0403	66.6667	20.6147	14.4017	mut	no	yes
L25	ACCCC	II	female	29	1997	dead	53.3206	78.3362	18.2344	15.4539	mut	yes	no
L50	ACCCC	II	female	34			70.8757	123.728	28.2438	10.9152	mut
L45	ACCCC	II	male	10	1055	alive	69.3386	121.032	30.2297	34.8248	wt	yes	no
L41	ACCCC	II	male	29	6060	alive	62.0886	110.828	23.0503	15.6317	mut	yes	no
L26	ACCCC	II	male	46	1218	alive	63.4713	138.466	31.7886	23.2046	wt	yes	yes
L28	ACCCC	II	female	31	500	alive	30.4966	73.8409	10.1679	4.2751	mut	no	yes
L63	ACCCC	II	female	63	7	dead	64.0919	86.1138	23.8388	23.8218	wt	no	no
L46	ACCCC	II	male	39	2972	alive	24.5413	34.5133	24.8306	3.77061	mut	no	no
L64	ACCCC	II	male	32	4738	alive	53.4174	70.3632	13.9462	39.3664	wt	yes	no
L30	ACCCC	II	male	31	3168	alive	42.5226	49.0998	6.24029	16.9908	mut	yes	yes
L31	ACCCC	II	female	49	2889	alive	64.2751	112.06	29.2953	20.0528	mut	no	no
L33	ACCCC	II	male	30	4590	alive	32.518	65.6677	20.6632	3.80373	mut	yes	yes
L42	ACCCC	II	female	37	2680	alive	63.294	86.8293	23.5208	30.3537	mut	yes	no
L35	ACCCC	II	male	33	3818	alive	60.4829		17.3419	3.24134	mut	yes	no
L40	ACCCC	II	male	36	2696	dead	32.8131	77.64	2.66739	28.2642	mut	yes	no	R3/G42
L24	ACCCC	II					53.7436		7.35	12.04	wt
L44	ACCCC	II	male	15	5618	alive	30.1921	41.4414	17.58	16.81	wt	no	no
L47	ACCCC	II	female	16	7647	alive	23.0793	30.0554	19.25	5.75	wt	yes	no
L51	ACCCC	II	female	16	6341	alive	3.55482	45.1203	8.35	9.66	wt	no	no
L55	ACCCC	II	female	63	1887	alive	70.642	119.637	28.8402	43.849	mut	yes	no
L38	ACCCC	II	female	27	12	dead	53.6543	84.389	26.4372	9.65787	mut	no	no
L88	ACCCC	I	male	8	10587	alive	50.7756	79.4625	10.121	5.40543	wt	no	no
L65	ACCCC	I	female	7	9968	alive	54.4403		5.83006	40.4707	wt	yes	no
L66	ACCCC	I	female	6	0	dead	51.7278	86.0768	6.37471	16.8511	wt	no	no
L67	ACCCC	I	male	12			57.4591	120.875	19.3653	35.66	wt	no	no
L68	ACCCC	I	female	4	99	alive	39.3314	91.2069	15.2451	23.3142	wt	no	no
L69	ACCCC	I	male	17	5769	alive	62.7276	96.8248	7.91171	24.4981	wt	no	no
L71	ACCCC	I	male	5	4006	alive	69.8762	125.875	14.4128	21.5895	wt	no	no
L102	ACCCC	I	male	1	5007	alive	62.6726					yes	yes
L72	ACCCC	I	male	5	3051	alive	51.252	104.242	18.5085	14.4639	wt	no	no
L73	ACCCC	I	male	13	7031	alive	68.2864	96.302	17.9579	35.5027	wt	yes	no
L74	ACCCC	I	female	35	5041	alive	65.4874	100.61	11.1394	29.4917	wt	no	no
L89	ACCCC	I	male	4	5864	alive	50.3664			4.16168		Yes	no
L77	ACCCC	I	male	13	1414	alive	47.995	76.1147	17.2901	4.72689	wt	no	no
L84	ACCCC	I	female	7	4130	alive	46.3396	83.3906	11.5309	9.14656	mut	no	yes
L85	ACCCC	I	female	2	403	dead	35.3658	91.0751	34.2348	4.12246	wt	no	no
L78	ACCCC	I	female	3	1700	alive	67.4824	119.927	18.5524	14.3928	wt	no	no
L79	ACCCC	I	female	5	2010	alive	52.7577	51.6901	30.0015	2.91418	wt	no	no
L90	ACCCC	I	male	3	2320	alive	25.7074	75.8062	17.4143	8.49224	wt	no	yes
L86	ACCCC	I	male	4			5.72223	19.5788	5.10268		wt
L99	ACCCC	I	female	20	3547	alive	59.0019	98.4613	3.30148	40.8509	wt	yes	no
L80	ACCCC	I	female	4	2580	alive	23.4199	21.8594	38.1583	5.49805	wt	no	no
L100	ACCCC	I	male	0			34.8226		6.42292	20.6486
L91	ACCCC	I	female	16	4873	alive	65.4123	116.812	9.56233	16.2475	wt	yes	no
L92	ACCCC	I	male	6	4612	alive	65.1717	123.454	22.7387	37.0193	wt		no
L81	ACCCC	I	female	7	3094	alive	65.0726	90.4563	15.3123	23.7369	wt	yes	yes
L87	ACCCC	I	male	19			68.0487	118.37	13.2404	9.36922	wt
L93	ACCCC	I	female	3	1798	alive	48.8039	32.6014	7.04101	9.36682	wt	no	no
L94	ACCCC	I	male	10	947	dead	40.8139	105.169	5.24611	9.9066	wt	yes	no
L82	ACCCC	I	male	8	1760	alive	69.2713	116.542	14.4033	11.7471	wt	no	no
L83	ACCCC	I	male	4	2462	alive	42.7672	57.5479	14.3287	1.31027	wt	no	no
L95	ACCCC	I	female	10	3078	alive	35.5489	90.1525	15.085	25.1632	wt	yes	yes
L96	ACCCC	I	male	10	3336	alive	38.4683	100.586	29.6031	28.0784	wt	yes	no
L97	ACCCC	I	female	4	1566	alive	68.7802	58.9065	11.8676	1.72635	wt	no	no
L101	ACCCC	I	male	6			49.9823	71.2466	15.165	11.3305	wt
L98	ACCCC	I	male	2	2078	alive	68.948	98.241	18.7976	19.604	wt	yes	yes
L75	ACCCC	I	male	4	107	dead	57.2038	91.5174	18.5987	7.07098	wt	yes	no
N1	ACCCC	NB						117.828	18.8089	14.3561
N2	ACCCC	NB					54.352	59.2441	17.8298	26.1748	wt
N3	ACCCC	NB					57.3995	93.9287	12.7482	27.8843	wt
N4	ACCCC	NB					70.5358	84.996	13.9442	7.9098	wt
N5	ACCCC	NB					47.2012	70.5239	26.713	10.054	wt
N6	ACCCC	NB					45.3004	68.9214	12.832	18.6212	wt
N7	ACCCC	NB					58.6568	111.768	19.9993	27.0648	wt
N8	ACCCC	NB					61.873	112.726	19.9019	33.5907	wt
N9	ACCCC	NB					59.4943	31.7145	17.5391		wt
N10	ACCCC	NB					57.728	94.8251	17.0282	26.4732	wt
N11	ACCCC	NB					62.9297		49.0617	8.26066	wt
N12	ACCCC	NB					56.7592	125.965	32.7969	15.7223	wt
N13	ACCCC	NB					55.7942	36.3831	41.324	3.59067	wt
N14	ACCCC	NB					50.1467	36.3831	47.6699	11.2345	wt

## Sheet: ACCCC - Transcriptome
Sample	Hospital	Grade	Gender	Age at Diagnosis (years)	Survival (days)	Status	RSK1 (HSCORE)	Batch	Radiotherapy	Chemotherapy
G1	ACCCC	IV	female	68	1328	alive	40.49	new	yes	yes
G2	ACCCC	IV	male	41	671	alive	20.79	new	yes	yes
G3	ACCCC	IV	female	79	272	dead	86.06	new	yes	yes
G4	ACCCC	IV	female	53	578	alive	79.4	new	yes	yes
G5	ACCCC	IV	female	68	372	dead	59.93	old	yes	no
G6	ACCCC	IV	female	54	476	alive	55.8019	old	yes	no
G7	ACCCC	IV	male	63	239	dead	38.8	old	yes	no
G8	ACCCC	IV	female	68	279	dead	26.19	old	yes	no
G9	ACCCC	IV	male	34	774	dead	11.7	old	yes	no
G10	ACCCC	IV	male	46	492	dead	38.8	old	yes	no
G11	ACCCC	IV	male	62	322	dead	32.58	old	yes	no
G12	ACCCC	IV	female	10	35	dead	20.7	old	yes	no
G13	ACCCC	IV	female	64	2416	dead	42.72	old	yes	no
G14	ACCCC	IV	male	52	523	dead	11.15	old	yes	no
G15	ACCCC	IV	male	46	668	dead	20.8	old	yes	no
G16	ACCCC	IV	female	4	2322	dead	32.6	old	yes	yes
G17	ACCCC	IV	male	81	187	dead	40.8	old	no	no
G18	ACCCC	IV	male	59	945	dead	39.79	old	no	yes
G19	ACCCC	IV	male	42	1258	dead	31.4	old	yes	no
G20	ACCCC	IV	male	66	144	dead	44.28	old	yes	no
G21	ACCCC	IV	male	59	168	dead	68.1	old	yes	no
G22	ACCCC	IV	female	6	1043	dead	18.67	old	yes	no
G23	ACCCC	IV	female	60	255	dead	55.19	old	yes	yes
G24	ACCCC	IV	male	50	7	dead	37.87	old	no	no
G25	ACCCC	IV	male	68	381	dead	43.3	old	no	no
G26	ACCCC	IV	male	70	564	dead	74.3	old	yes	yes
G27	ACCCC	IV	male	36	2724	alive	15.82	old	yes	no
G28	ACCCC	IV	male	57	127	dead	7.33	old	no	no
G29	ACCCC	IV	female	52	126	dead	44.35	old	yes	no
G30	ACCCC	IV	male	63	50	dead	30.6	new	yes	yes

## Sheet: ACCCC - Western Blot
Sample	Hospital	Grade	Gender	Age at Diagnosis (years)	Survival (days)	Status	Radiotherapy	Chemotherapy
G99	ACCCC	IV	male	62	480	0	unknown	unknown
G100	ACCCC	IV	female	47	389	1	yes	yes
G101	ACCCC	IV	female	68	1641	0	yes	yes
G102	ACCCC	IV	male	56	512	1	no	yes
L104	ACCCC	II	male	16	1398	1	yes	yes
L105	ACCCC	II	male	25	2280	0	yes	yes
L106	ACCCC	III	male	31	1678	0	yes	yes
L107	ACCCC	II	male	35	1345	0	yes	yes
L108	ACCCC	III	male	70	610	1	yes	yes

## Sheet: Recife - TMA
Sample	Hospital	Grade	Gender	Age at Diagnosis (years)	Survival (days)	Status	RSK1 (HSCORE)	LAPTM5 (HSCORE)	CD68 (HSCORE)	IDHmut status	Radiotherapy	Chemotherapy
G1	HCP	IV	male	58	1351	dead	56.0449	53.8135	1.8849	wt	yes	yes
G2	HCP	IV	male	61	1917	alive	44.0144	51.3057	3.48929	wt	yes	yes
G3	HCP	IV	male	79	398	dead	72.9929	86.878	2.46952		no	no
G4	HCP	IV	female	69	142	dead	96.5016	88.2423	4.579	wt	yes	yes
G5	HCP	IV	female	64			67.9875	44.6639	3.4846	mut
G6	HCP	IV	male	60	48	dead	82.4868	86.3604	4.28824		yes	no
G7	HCP	IV	male	67	434	dead	65.1131	68.8143	0.942838	mut	no	no
G8	HCP	IV	male	16	886	dead	34.4898	31.0349	0.403061	wt	yes	yes
G9	HCP	IV	female	58	473	dead	83.3349	80.3264	4.00747	wt	yes	yes
G10	HCP	IV	female	18	337	dead	66.7933	66.7583	1.09606	mut	yes	yes
G11	HCP	IV	male	15	186	dead	51.6004	48.3765	1.957	wt	yes	yes
G12	HCP	IV	male	76	238	dead	62.9531	40.6737	1.50201	mut	yes	no
G13	HCP	IV	female	65	246	alive	85.6299	32.3159	4.97317	mut	yes	no
G14	HCP	IV	female	58	52	dead	39.0678	44.8052	2.12425	wt	yes	no
G15	HCP	IV	male	58	99	dead	113.112	67.8176	9.03559		yes	no
G16	HCP	IV	female	57	14	dead	108.307	95.9681	12.8775	mut	yes	no
G17	HR	IV	female	58	212	dead	70.7637	53.0117	4.95009	mut	no	no
G18	HR	IV	male	73	221	dead	28.0612	36.8738	1.5007	wt	no	no
G20	HR	IV	male	63	135	dead	84.0738	89.5794	6.85536	wt	no	no
G21	HR	IV	female	13	330	dead	57.3101	41.9427	6.12938	wt	yes	no
G22	HR	IV	female	62	818	alive	58.741	60.0097	5.74307	mut	yes	no
G23	HR	IV	female	25	23	dead	77.1337	62.6948	6.17764	wt	no	no
G25	HR	IV	male	42	54	dead	78.3588	50.4021	7.17151	wt	no	no
G26	HR	IV	male	58	583	dead	64.9632	86.0805	3.15701	mut	yes	no
G27	HR	IV	female	55	237	dead	58.2197	56.537	1.23585	mut	yes	no
G29	HR	IV	male	37	100	alive	84.5345	80.0218	10.7913	wt	no	no
G30	HR	IV	male	40	446	alive	40.9189	35.2607	1.14675	wt	yes	no
G31	HR	IV	female	59	463	alive	31.0141	25.6262	0.309965	wt	yes	no
G32	HR	IV	female	56	12	dead	48.5491	42.3795	0.294764	wt	no	no
G33	HR	IV	female	45	97	dead	28.011	28.3002	1.75119	wt	no	no
G34	HR	IV	male	66	179	alive	37.8823	55.644	1.20907	wt	yes	no
G35	HR	IV	female	55			81.6112	61.3818	4.28887	wt	yes	no
G36	HR	IV	female	62	191	alive	74.6079	38.0382	1.50225	wt	yes	no
G37	HR	IV	female	75	72	alive	90.9826	84.2175	4.30593	wt	no	no
G38	HR	IV	male	19	428	alive	45.2666	30.3145	1.65051	wt	yes	no
G39	HR	IV	female	29	191	dead	86.7398	57.5134	6.05422	wt	no	no
G40	HR	IV	male	62	725	dead	60.3509	74.4769	5.97431	wt	yes	no
G41	HR	IV	male	46	43	alive	112.729	107.607	7.80347	wt	yes	no
G42	HR	IV	male	65	155	alive	66.3367	46.7217	4.36344	wt	no	no
G43	HR	IV	male	56	566	alive	67.8928	29.5226	1.39203	wt	yes	no
G44	HR	IV	male	58	44	dead	73.4307	67.6467	6.32638	wt	yes	no
G45	HR	IV	male	71	32	dead	93.2474	84.9792	15.3293		no	no
G46	HR	IV	male	27	130	dead	100.413	76.811	14.3287	wt	no	no
G47	HR	IV	female	57	327	dead	72.1043	58.6323	2.35319		no	no
G48	HR	IV	female	61	255	alive	42.6096	37.402	1.69261	wt	yes	no
G49	HR	IV	male	59	244	alive	77.9723	53.9818	4.53238	wt	yes	no
G50	HR	IV	female	47	75	dead	94.7232	60.9619	2.428	wt	no	yes
G51	HR	IV	female	55	78	dead	91.2099	94.6423	25.0935		yes	no
G52	HR	IV	female	55	60	dead	94.9641	53.3676	9.61397	wt	yes	no
