# Supplementary material for: Aberrant expression of RSK1 characterizes high‐grade gliomas with immune infiltration
Source: Mol Oncol. 2019 Dec 11;14(1):159–79. doi: 10.1002/1878-0261.12595 (PMC6944115; doi:10.1002/1878-0261.12595)
Supplement: Supplementary file 15 — Table S3. DEGs between RSK1hi and RSK1lo GBMs (excel file). [file MOL2-14-159-s015.xlsx]

## Sheet: RSK1hi vs RSK1lo
mRNA	logFC	AveExpr	t	P.Value	adj.P.Val	B
HAMP	1.32503	7.33112	6.84404	1.20605e-07	0.000271912	7.53818
SRGN	1.63273	8.08596	6.76105	1.5171e-07	0.000271912	7.32778
RGS2	1.52651	6.7967	6.70175	1.78811e-07	0.000271912	7.17695
BCAN	-2.71696	9.13264	-6.11107	9.34464e-07	0.00106576	5.65445
FCGR2C	1.61247	6.65496	5.95691	1.44488e-06	0.00131831	5.25193
CARD16	0.752918	6.47809	5.78305	2.36585e-06	0.00179884	4.79596
C1QB	0.935164	6.54146	5.70793	2.92894e-06	0.00190883	4.5984
FCGR2A	1.48799	6.82547	5.60042	3.97731e-06	0.00191905	4.31513
GADD45B	0.927911	8.38188	5.538	4.75129e-06	0.00191905	4.15045
DPYD	1.27894	6.67468	5.46132	5.91208e-06	0.00191905	3.94795
SLC11A1	0.973897	7.80953	5.41224	6.80041e-06	0.00191905	3.81823
DUSP1	0.600735	7.16914	5.40466	6.94904e-06	0.00191905	3.79819
INAFM2	0.740607	6.1605	5.39116	7.22185e-06	0.00191905	3.76251
TCIM	1.51558	7.06146	5.37585	7.54434e-06	0.00191905	3.72202
OLR1	1.20027	6.51532	5.37303	7.60537e-06	0.00191905	3.71455
F13A1	1.65441	6.61754	5.36776	7.72058e-06	0.00191905	3.70062
THEMIS2	0.702838	6.96929	5.35562	7.99256e-06	0.00191905	3.66853
CD53	1.0099	7.25157	5.25965	1.05108e-05	0.00239752	3.41463
CYR61	1.06472	7.63967	5.11744	1.57726e-05	0.00342641	3.03831
C1QC	1.40667	9.24493	5.06069	1.85454e-05	0.00368467	2.88813
TYROBP	1.22976	7.07744	5.04548	1.93679e-05	0.00368467	2.84789
C3	2.2301	9.10929	5.04518	1.93845e-05	0.00368467	2.8471
FBXO32	1.55024	7.43258	5.00093	2.19925e-05	0.0038844	2.73005
FCER1G	1.33832	7.33135	4.98416	2.30696e-05	0.0038979	2.68571
CXCL8	2.52704	6.94427	4.9657	2.43161e-05	0.00396179	2.63691
ALOX5AP	0.795567	6.60673	4.94659	2.56778e-05	0.00403939	2.58638
SOX21	-1.03532	7.17683	-4.88346	3.07395e-05	0.00456947	2.41955
C1orf162	0.671662	7.19755	4.86793	3.21297e-05	0.00456947	2.37854
PABPC1L2A	0.812393	6.16078	4.86126	3.27453e-05	0.00456947	2.36094
SOGA1	-0.694663	6.83263	-4.84914	3.38959e-05	0.00456947	2.32892
VSIG4	1.53578	7.2059	4.84371	3.44233e-05	0.00456947	2.31461
ZFP36	2.06111	11.244	4.8373	3.50573e-05	0.00456947	2.29769
CYBB	1.03838	6.94114	4.80717	3.81973e-05	0.00484045	2.21816
C5AR1	1.19603	6.3674	4.77829	4.14689e-05	0.00492046	2.14197
DENND3	0.604122	6.216	4.77497	4.18624e-05	0.00492046	2.13322
NPC2	0.812232	6.92917	4.77327	4.20644e-05	0.00492046	2.12875
MCM7	-0.591875	7.22267	-4.75263	4.46077e-05	0.00508751	2.07433
FCGR3A	0.817466	6.26779	4.68833	5.35511e-05	0.00595854	1.90497
ADAM28	0.769687	6.58609	4.66871	5.66187e-05	0.00614987	1.85334
EFEMP1	2.18726	8.55338	4.6484	5.99779e-05	0.00619374	1.79993
C1orf61	-2.01266	9.2444	-4.64273	6.09505e-05	0.00619374	1.78503
RGS1	1.41769	6.96015	4.63482	6.23352e-05	0.00619374	1.76421
SLC25A37	0.621954	6.81414	4.62418	6.42452e-05	0.00619374	1.73625
ABI3BP	1.05197	6.56165	4.61758	6.54586e-05	0.00619374	1.71891
LAPTM5	1.90197	9.42317	4.61357	6.62076e-05	0.00619374	1.70837
LAIR1	0.663097	6.2407	4.61187	6.65263e-05	0.00619374	1.70392
HLA-DPA1	0.942464	7.32081	4.59227	7.03281e-05	0.00628765	1.65243
CSPG5	-0.739005	6.77747	-4.58785	7.1213e-05	0.00628765	1.64085
S100A11	0.787192	8.47653	4.57556	7.37378e-05	0.00628765	1.60857
TREM1	1.04939	6.23091	4.56784	7.53683e-05	0.00628765	1.58831
SLC2A5	0.735416	6.57667	4.56123	7.67917e-05	0.00628765	1.57098
LCP2	0.704335	6.74897	4.55944	7.71829e-05	0.00628765	1.56628
HLA-DPB1	0.650876	6.95646	4.54778	7.97714e-05	0.00638451	1.53572
ALOX5	0.597217	6.44667	4.53849	8.18981e-05	0.00644171	1.51135
ATF3	0.648619	7.12429	4.52543	8.49805e-05	0.00657087	1.47714
FCGBP	1.76752	8.10544	4.50178	9.08606e-05	0.00685563	1.41518
CFI	0.804263	6.09275	4.49722	9.20399e-05	0.00685563	1.40324
IL1B	0.741689	6.35822	4.49289	9.31716e-05	0.00685563	1.39192
NFKBIZ	0.752339	6.26513	4.46363	0.000101202	0.0072808	1.31537
CLIP2	-0.769016	7.58913	-4.46036	0.000102142	0.0072808	1.30682
ZNF704	-0.955286	6.67363	-4.44864	0.000105577	0.0073608	1.2762
MS4A7	1.05623	7.62784	4.44184	0.000107624	0.0073608	1.25842
CAV1	0.671615	6.6441	4.44026	0.000108105	0.0073608	1.2543
SERPING1	1.92269	8.65361	4.41957	0.000114602	0.00768845	1.20027
TNFSF14	1.77254	7.88108	4.37252	0.00013085	0.00858934	1.07758
STOM	1.05151	7.03559	4.36996	0.000131796	0.00858934	1.07092
CXCL16	0.616884	7.66978	4.34905	0.000139789	0.00898195	1.01645
CD68	1.22684	9.64574	4.32934	0.000147757	0.00910749	0.965173
PTPRC	0.674801	6.26338	4.32462	0.000149729	0.00910749	0.952913
TCEA2	-0.687119	6.69464	-4.29884	0.000160978	0.00953744	0.885919
MEX3A	-0.592738	6.99134	-4.28431	0.00016768	0.00980714	0.848204
NCKAP1L	0.699678	6.539	4.25636	0.000181354	0.0104184	0.775736
NUPR1	0.732114	8.80289	4.25358	0.000182776	0.0104184	0.768515
ADGRE2	0.697223	6.34598	4.24777	0.000185778	0.0104184	0.75346
PLTP	1.36898	8.40521	4.24417	0.00018766	0.0104184	0.744142
GRIK3	-1.48262	7.25523	-4.23445	0.000192837	0.0104184	0.718991
GPR183	0.911439	6.89382	4.23209	0.000194118	0.0104184	0.712875
STMN1	-1.88082	10.6715	-4.22422	0.000198443	0.0105267	0.692513
SPOCD1	0.709302	6.69064	4.20738	0.000208019	0.0109079	0.648966
LSAMP	-0.867825	7.06305	-4.17523	0.000227586	0.0115101	0.565924
BHLHE41	0.887037	7.34315	4.1453	0.000247424	0.0121371	0.488746
ANXA1	1.35889	6.98591	4.13906	0.000251771	0.0122189	0.472665
GLIPR1	0.960447	7.0306	4.10917	0.00027364	0.0131405	0.395776
ABCA1	1.09748	8.16363	4.09953	0.000281085	0.0133574	0.371002
HMGB3	-1.32383	8.44776	-4.06493	0.000309482	0.0145552	0.282203
HLA-DMA	0.5896	6.99953	4.04627	0.00032595	0.0151733	0.234386
SLCO2B1	0.760088	7.57265	4.02639	0.000344431	0.0157129	0.183531
NAMPT	1.84545	7.81722	4.00546	0.000365009	0.0160506	0.130034
CD74	1.24941	10.7443	4.00112	0.000369423	0.0160506	0.118953
MAP2	-1.55164	8.07659	-3.98925	0.000381769	0.0162769	0.0886562
HCLS1	0.787362	7.32055	3.97378	0.000398457	0.0164971	0.0492323
TOP2B	-0.752749	7.34824	-3.97369	0.000398562	0.0164971	0.0489901
CHI3L1	3.55484	12.3691	3.96329	0.000410189	0.0164971	0.022497
MYT1	-1.22165	6.57996	-3.96106	0.000412727	0.0164971	0.0168143
MSR1	1.08585	6.42975	3.95899	0.000415085	0.0164971	0.011567
SLC2A3	1.01995	7.56076	3.95762	0.000416659	0.0164971	0.00808052
CXCR4	1.02735	6.92496	3.95594	0.000418605	0.0164971	0.00378725
HIST1H2BF	-0.691084	7.9061	-3.95536	0.000419269	0.0164971	0.00232768
HIP1	-0.706937	7.14641	-3.95518	0.00041948	0.0164971	0.00186475
RERE	-0.969348	8.9252	-3.93621	0.000442043	0.0170898	-0.046388
CD163	1.8854	7.91128	3.92828	0.00045182	0.0171767	-0.066533
CENPF	-0.818492	6.35931	-3.91782	0.000465043	0.017282	-0.0930931
FAM181B	-0.79481	6.38814	-3.91711	0.000465954	0.017282	-0.094895
HLA-DRA	1.87322	10.2929	3.90679	0.000479383	0.0176253	-0.12105
ZFP36L1	1.0775	9.47526	3.90014	0.000488248	0.0176253	-0.137916
GBP2	1.26563	7.08647	3.89835	0.000490664	0.0176253	-0.14246
C1QA	0.608327	5.87216	3.89247	0.000498674	0.017773	-0.157361
ADM	0.667712	6.29513	3.88715	0.000506016	0.0178949	-0.170812
ELL2	0.921913	6.89527	3.87933	0.000517018	0.0181433	-0.190604
GPX3	0.680106	6.4515	3.87182	0.000527808	0.0181769	-0.209608
STAB1	1.20406	7.86159	3.86499	0.00053781	0.0183096	-0.226878
NLGN3	-0.779992	7.73941	-3.84352	0.000570462	0.0190792	-0.281089
SERPINA3	1.75844	8.64416	3.83928	0.000577145	0.0190792	-0.291799
DPP6	-0.726793	6.80053	-3.8352	0.000583635	0.019155	-0.302081
JUNB	1.2032	8.57559	3.82989	0.000592197	0.0192971	-0.315471
SCN3A	-1.12613	6.61189	-3.81791	0.000611955	0.0196601	-0.345641
CASTOR3	-1.03026	8.00068	-3.80683	0.000630797	0.0201238	-0.373515
IQGAP1	0.949256	8.05117	3.79338	0.000654452	0.020626	-0.407344
PALLD	0.752925	6.68684	3.78641	0.000667041	0.0208427	-0.424849
FOS	1.16791	9.0848	3.77542	0.000687378	0.0209055	-0.452438
IFI16	0.854085	8.61716	3.76802	0.000701409	0.0209139	-0.470998
CHD7	-1.12794	7.14487	-3.73245	0.00077282	0.0224628	-0.560014
CASK	-0.718287	6.87532	-3.73234	0.000773052	0.0224628	-0.560289
LMNB1	-0.675495	6.73069	-3.72925	0.00077958	0.0225091	-0.568007
CAMK2N1	0.882833	8.37998	3.7246	0.000789516	0.0226527	-0.57963
IL17RA	1.00025	8.75109	3.72054	0.00079829	0.0227522	-0.589771
CSF1R	0.594773	7.03209	3.71474	0.000810974	0.0228283	-0.604236
OLIG1	-2.09933	7.8013	-3.71	0.000821496	0.0228283	-0.616062
GIMAP4	0.836676	7.47027	3.70814	0.000825662	0.0228283	-0.620703
IFI30	1.42884	8.24148	3.70364	0.000835828	0.0229702	-0.63193
THBS1	1.42823	7.20229	3.69646	0.000852294	0.0232824	-0.649824
TNFAIP3	2.16399	8.99616	3.6894	0.000868776	0.0235414	-0.667391
SYTL2	1.67439	9.05154	3.6813	0.00088807	0.0238316	-0.687533
CRMP1	-0.588271	6.80914	-3.67317	0.000907876	0.0240798	-0.707755
YBX1	-0.752543	11.5089	-3.67053	0.000914407	0.0240839	-0.714327
WASHC1	-0.703658	10.8725	-3.66884	0.000918587	0.0240839	-0.718508
HMGN2	-0.654175	9.72837	-3.65381	0.000956764	0.0247997	-0.75583
EGR1	1.69162	11.6818	3.64223	0.000987213	0.0250204	-0.784537
GEM	0.631891	7.03088	3.63825	0.000997892	0.0251513	-0.794395
NAV1	-0.647511	7.59396	-3.63435	0.00100845	0.0252778	-0.80404
OLIG2	-1.29865	7.22516	-3.60289	0.00109783	0.0267948	-0.881801
FOSB	0.723435	9.10032	3.60272	0.00109834	0.0267948	-0.882227
MMP16	-1.32713	6.47453	-3.5986	0.00111061	0.0268074	-0.892398
MSI2	-0.779488	8.08762	-3.58417	0.00115461	0.0275777	-0.92796
NLGN2	-0.792962	7.02155	-3.5781	0.00117363	0.0278859	-0.942904
MGST1	1.5747	7.40336	3.57519	0.00118285	0.0279297	-0.950065
KIF1B	-0.678661	7.95872	-3.57139	0.00119502	0.0279297	-0.959427
MKI67	-0.588983	6.23554	-3.57053	0.00119777	0.0279297	-0.961533
CTSB	0.81488	9.28741	3.5662	0.0012118	0.0279297	-0.972184
SAT1	1.67756	9.70803	3.56607	0.00121221	0.0279297	-0.972492
ELAVL3	-1.05069	7.41983	-3.54659	0.00127733	0.0291358	-1.02035
HIST1H1C	-0.982524	8.8431	-3.53873	0.00130453	0.0294435	-1.03961
FAM212B	-0.941263	6.67206	-3.53001	0.00133538	0.0297172	-1.06098
HIST1H3B	-0.924902	6.174	-3.52762	0.00134396	0.0297629	-1.06683
ODC1	-0.659754	7.6231	-3.52053	0.0013697	0.0300914	-1.08417
ABAT	-0.668642	6.95676	-3.51352	0.00139567	0.0300914	-1.10133
SOD2	1.87449	10.3174	3.51157	0.00140297	0.0300914	-1.1061
ACSL1	0.637344	6.52706	3.51103	0.00140497	0.0300914	-1.10739
KCND2	-0.694805	6.09305	-3.49502	0.00146642	0.0310531	-1.1465
NCAM1	-1.44586	9.25961	-3.49181	0.00147903	0.0310531	-1.15431
CACNG4	-1.14254	7.25872	-3.49024	0.00148527	0.0310531	-1.15815
SOX8	-1.09818	6.22213	-3.48546	0.00150432	0.0310531	-1.1698
CAST	0.955138	8.41102	3.47926	0.00152941	0.0314287	-1.18489
IGSF9B	-0.744689	6.83088	-3.47505	0.00154668	0.0316411	-1.19514
SOX6	-1.05808	6.766	-3.46936	0.00157033	0.0319814	-1.20899
CNOT2	0.915811	8.37744	3.45397	0.00163599	0.0323631	-1.24637
LRP6	-0.93702	7.06662	-3.45334	0.00163873	0.0323631	-1.24789
EPN2	-1.1812	7.97982	-3.44449	0.0016778	0.0327098	-1.26938
SRPX2	0.656986	7.22879	3.4244	0.00176975	0.0339228	-1.31804
PVRIG	-1.17177	9.18929	-3.40937	0.00184168	0.034575	-1.35434
SLIT1	-0.588683	6.27009	-3.3995	0.00189046	0.0353454	-1.37816
HK2	0.778917	6.30549	3.38872	0.00194518	0.0359267	-1.40415
PCBP4	-0.658113	7.3063	-3.36572	0.00206699	0.0374191	-1.45945
SOX4	-1.65311	9.02943	-3.36263	0.00208392	0.0374468	-1.46687
NFIB	-1.10061	8.45429	-3.35574	0.00212212	0.0378141	-1.4834
CD44	1.40696	9.14737	3.35429	0.00213026	0.0378141	-1.48688
MUC1	0.948841	7.65383	3.35126	0.00214732	0.0379107	-1.49414
C1QL1	-1.7504	8.83696	-3.34706	0.00217123	0.0379107	-1.50421
ADGRB1	-0.772024	6.86357	-3.34655	0.00217412	0.0379107	-1.50542
CCL2	2.87666	10.7958	3.32779	0.00228408	0.039587	-1.55029
NCAN	-1.28029	7.60938	-3.32666	0.00229087	0.039587	-1.55299
TRO	-0.603244	6.57855	-3.30651	0.00241532	0.0409106	-1.60107
PTPRS	-1.62757	9.22993	-3.30557	0.00242127	0.0409106	-1.60331
MT1G	1.00353	7.79437	3.29728	0.00247451	0.0414545	-1.62306
TNR	-1.76324	7.65922	-3.29399	0.00249587	0.0415554	-1.63087
ATCAY	-1.01551	6.25964	-3.29015	0.00252113	0.0418233	-1.64002
MT2A	1.38837	14.281	3.2862	0.00254732	0.0419122	-1.6494
HMGCR	-0.763543	6.51543	-3.28595	0.00254899	0.0419122	-1.64999
SEPT3	-0.673322	7.05922	-3.27234	0.00264136	0.0423645	-1.68231
IBSP	0.8527	6.1015	3.27023	0.00265591	0.0423645	-1.68729
HIST1H2AE	-1.51595	9.06866	-3.26139	0.00271793	0.042609	-1.70824
ARHGDIB	0.759266	7.57239	3.25437	0.00276815	0.0429533	-1.72485
GBP1	1.01011	6.90615	3.24324	0.00284961	0.0436239	-1.75116
PSIP1	-0.599975	7.49731	-3.24004	0.0028735	0.0438425	-1.75873
PTN	-1.46776	8.7316	-3.23436	0.00291628	0.0441417	-1.77212
CPSF6	-0.599372	7.24003	-3.23096	0.00294218	0.0442521	-1.78014
HIST1H4E	-0.988438	9.81623	-3.22883	0.00295854	0.0442521	-1.78517
LGALS9	0.644677	6.40205	3.22099	0.00301945	0.0442622	-1.80364
FOSL2	0.720559	7.43064	3.21025	0.00310484	0.044966	-1.8289
PHLPP1	-0.719592	6.84484	-3.19644	0.00321802	0.0456162	-1.86132
DNAJB1	0.976829	8.39136	3.19525	0.00322797	0.0456162	-1.86412
ASTN1	-0.614046	6.60898	-3.19392	0.00323908	0.0456162	-1.86723
HSPB6	1.59889	10.3257	3.19384	0.00323973	0.0456162	-1.86741
ILDR2	-0.653216	6.36509	-3.18861	0.00328391	0.0456825	-1.87967
PLP2	1.09635	8.10855	3.18854	0.0032845	0.0456825	-1.87984
PLXDC2	0.873352	7.55006	3.18384	0.00332471	0.0461013	-1.89085
MCL1	0.646802	8.76944	3.17601	0.00339273	0.0467512	-1.90918
MT1H	0.712237	6.64111	3.17375	0.00341257	0.0467512	-1.91445
IL17D	-0.728231	6.3264	-3.1715	0.00343245	0.0467749	-1.91971
GRIK2	-0.753113	6.67709	-3.17124	0.00343481	0.0467749	-1.92033
TGFBR2	0.761649	6.85742	3.16868	0.0034576	0.0469452	-1.92631
BHLHE40	0.810422	6.64673	3.15784	0.00355568	0.0474299	-1.95161
HIST1H1E	-1.24295	11.5504	-3.15156	0.00361373	0.0478732	-1.96625
S100A9	0.854814	7.40398	3.15084	0.00362041	0.0478732	-1.96792
CPXM1	-0.619509	6.86894	-3.13764	0.00374554	0.0487828	-1.99863
DSCAM	-0.985297	6.39202	-3.13677	0.00375394	0.0487828	-2.00065
CLIC1	0.676597	7.66775	3.1314	0.00380619	0.0491893	-2.01314

## Sheet: Second Round - Signature
mRNA	logFC	AveExpr	t	P.Value	adj.P.Val	B
CHI3L1	3.06216	12.4572	3.38509	0.00188896	0.00482239	-1.86756
CCL2	2.70307	10.8277	3.30736	0.00232405	0.00519916	-2.0636
CXCL8	2.28382	6.84763	4.40402	0.000110187	0.00189239	0.860173
C3	1.91811	9.24021	3.79021	0.000625254	0.00311448	-0.814004
ZFP36	1.90346	11.3715	4.19991	0.000197494	0.00226204	0.295258
EFEMP1	1.90197	8.5687	3.9924	0.000355319	0.00272733	-0.27123
SOD2	1.8293	10.3079	3.62251	0.000992869	0.00326443	-1.25615
TNFAIP3	1.79188	8.97302	3.02232	0.0048917	0.00759175	-2.76262
SERPINA3	1.69878	8.63282	3.90043	0.000459907	0.00291391	-0.519333
EGR1	1.6583	11.762	3.68942	0.00082618	0.00314298	-1.08066
TNFSF14	1.62754	7.93809	4.04768	0.000304059	0.00266263	-0.121184
LAPTM5	1.61678	9.52833	3.50156	0.00138031	0.00379148	-1.5699
NAMPT	1.61527	7.8232	3.54165	0.00123799	0.00358192	-1.4664
SERPING1	1.61505	8.77551	3.25603	0.00266236	0.00555513	-2.19184
HLA-DRA	1.61286	10.4576	2.95302	0.0058378	0.00833423	-2.92741
CD163	1.61272	8.07841	2.92436	0.00627757	0.0085675	-2.99495
FCGBP	1.61244	8.15885	4.11825	0.000249039	0.00238855	0.0713078
F13A1	1.51603	6.61594	4.95804	2.21664e-05	0.00103079	2.42092
SYTL2	1.51421	8.94882	3.26338	0.00261122	0.00550131	-2.17355
FBXO32	1.43886	7.48892	4.58511	6.54071e-05	0.00189239	1.36658
TCIM	1.43488	7.0043	4.93432	2.3751e-05	0.00103079	2.35352
SRGN	1.41451	8.13592	5.01997	1.85079e-05	0.00103079	2.5971
FCGR2C	1.39184	6.78045	3.92074	0.000434495	0.00291391	-0.464718
SAT1	1.3856	9.80374	2.73692	0.0100159	0.0118768	-3.42692
HSPB6	1.38543	10.5113	2.43683	0.0205264	0.021942	-4.08056
MGST1	1.36171	7.51776	2.8799	0.00702185	0.00929111	-3.09894
VSIG4	1.33393	7.28224	3.81712	0.000580213	0.00307669	-0.742346
IFI30	1.3244	8.28586	3.51933	0.00131538	0.0037012	-1.52408
FCGR2A	1.31853	6.90082	4.3941	0.000113369	0.00189239	0.832572
C1QC	1.30209	9.34141	4.22865	0.000181973	0.00226204	0.374378
MT2A	1.24671	14.3995	2.79208	0.00874185	0.0109503	-3.30159
CD44	1.21763	9.16067	2.94409	0.00597153	0.00846283	-2.94848
RGS2	1.21453	6.84017	3.98334	0.000364481	0.00272733	-0.295734
HAMP	1.21242	7.32795	5.98146	1.12226e-06	0.00024353	5.34502
THBS1	1.20935	7.22652	3.08295	0.00418485	0.00713	-2.61672
PLTP	1.20287	8.4432	3.64764	0.000926757	0.00323992	-1.19039
OLR1	1.20002	6.58906	5.09999	1.46569e-05	0.00103079	2.82509
FOS	1.18243	9.1593	3.83253	0.000555851	0.00307669	-0.701211
FCER1G	1.18087	7.35967	4.22684	0.000182917	0.00226204	0.369379
RGS1	1.17742	7.09704	2.96814	0.00561772	0.00829282	-2.89164
ANXA1	1.14227	7.04242	3.2289	0.00285979	0.00569335	-2.25924
CD68	1.12671	9.70383	3.86783	0.000503763	0.00299095	-0.606799
CD74	1.08025	10.8488	3.02953	0.00480207	0.00755108	-2.74535
STAB1	1.07621	7.91623	3.37272	0.00195252	0.00485513	-1.8989
TYROBP	1.07199	7.16026	3.73609	0.000726368	0.00314298	-0.957534
JUNB	1.0637	8.62889	3.29212	0.00241992	0.0053584	-2.10177
GBP2	1.0568	7.07685	3.17295	0.00331179	0.00624921	-2.39727
DPYD	1.05371	6.72564	3.74477	0.000709145	0.00314298	-0.93457
C5AR1	1.02688	6.42353	3.67759	0.000853544	0.00314298	-1.1118
ZFP36L1	1.0224	9.58052	3.33919	0.00213533	0.0050366	-1.98358
TREM1	0.939771	6.18556	3.89817	0.000462828	0.00291391	-0.525415
MSR1	0.931623	6.50387	3.05619	0.00448396	0.00726339	-2.6813
ABCA1	0.927738	8.15791	3.35518	0.00204619	0.0049336	-1.94325
SLC2A3	0.913836	7.5797	3.53304	0.00126732	0.00361853	-1.48868
CYR61	0.910221	7.68655	3.81798	0.000578826	0.00307669	-0.740051
MS4A7	0.900577	7.69331	3.31171	0.00229737	0.00519916	-2.0527
MT1G	0.89231	7.84325	2.89179	0.00681503	0.00912877	-3.07121
CYBB	0.887655	7.01607	3.40578	0.00178706	0.00461656	-1.81503
STOM	0.879677	7.1241	2.9878	0.00534329	0.00805204	-2.84498
PLP2	0.873281	8.16137	2.37377	0.0237431	0.0248902	-4.21143
ABI3BP	0.866577	6.59621	3.3696	0.0019689	0.00485513	-1.90681
CD53	0.855518	7.31792	3.58189	0.00110947	0.00339409	-1.36202
GBP1	0.855158	6.90403	2.74538	0.00980995	0.0118264	-3.40781
MUC1	0.851568	7.63129	3.04656	0.00459642	0.00738188	-2.70446
IL17RA	0.846463	8.87153	2.52467	0.0167067	0.0182178	-3.89439
CNOT2	0.839243	8.40187	3.20143	0.00307382	0.0060638	-2.32716
BHLHE41	0.838629	7.39385	3.76339	0.000673514	0.00314298	-0.885221
GADD45B	0.838063	8.42323	4.45752	9.44832e-05	0.00189239	1.00933
CAMK2N1	0.832458	8.37329	3.57642	0.00112615	0.00339409	-1.37623
IQGAP1	0.814441	8.10283	3.02183	0.0048979	0.00759175	-2.7638
C1QB	0.810075	6.57659	4.23444	0.000178997	0.00226204	0.390326
SLC11A1	0.80735	7.85832	3.61691	0.00100821	0.0032654	-1.27078
HLA-DPA1	0.792837	7.43154	2.797	0.00863585	0.0108952	-3.29033
S100A9	0.78566	7.38575	2.95498	0.00580878	0.00833423	-2.92278
CAST	0.78246	8.49657	2.45841	0.0195204	0.0210743	-4.03524
PALLD	0.781722	6.68355	3.93684	0.000415327	0.00290729	-0.421348
GLIPR1	0.777075	7.07622	2.91444	0.00643679	0.00867567	-3.01821
FOSB	0.774291	9.15577	3.70979	0.000781083	0.00314298	-1.027
CXCR4	0.771768	7.05637	2.07723	0.0458451	0.0467061	-4.79343
IBSP	0.770573	6.11416	2.9964	0.00522716	0.007987	-2.8245
ELL2	0.740058	6.92128	2.83328	0.00789076	0.0100723	-3.20697
CTSB	0.729829	9.31326	3.1457	0.00355593	0.00643031	-2.46407
IL1B	0.726703	6.33435	4.19891	0.000198059	0.00226204	0.292496
NPC2	0.725093	6.96225	3.89268	0.000469985	0.00291391	-0.540155
NFKBIZ	0.719146	6.26546	4.20512	0.000194586	0.00226204	0.309596
PABPC1L2A	0.717539	6.16701	4.03065	0.000319025	0.00266263	-0.167475
ALOX5AP	0.711957	6.62166	4.13479	0.000237634	0.00238855	0.11655
GPR183	0.710659	6.95836	2.63009	0.0129891	0.0145291	-3.66523
CFI	0.706754	6.10719	3.7274	0.00074403	0.00314298	-0.980521
HK2	0.702938	6.29158	3.06883	0.00434023	0.00724484	-2.65083
FCGR3A	0.698977	6.34577	3.08911	0.00411868	0.00713	-2.6018
BHLHE40	0.696965	6.66437	2.68881	0.0112666	0.0129357	-3.53499
S100A11	0.696892	8.50838	3.70527	0.000790878	0.00314298	-1.03892
SRPX2	0.695971	7.28565	3.44388	0.00161305	0.00432139	-1.71789
SLCO2B1	0.680249	7.60886	3.37768	0.00192678	0.00485513	-1.88634
GIMAP4	0.679055	7.61163	2.05936	0.0476296	0.0482973	-4.82666
ADAM28	0.676945	6.63029	3.57907	0.00111803	0.00339409	-1.36934
SLC2A5	0.672928	6.57982	4.01579	0.00033267	0.00267368	-0.207815
MT1H	0.672493	6.721	2.71049	0.0106859	0.0125342	-3.48643
CARD16	0.66436	6.46342	4.5036	8.2746e-05	0.00189239	1.1381
NUPR1	0.659803	8.77176	3.59985	0.00105636	0.00332218	-1.31526
SPOCD1	0.657142	6.68959	3.80783	0.000595397	0.00307669	-0.767111
ARHGDIB	0.649126	7.68148	2.22642	0.0331116	0.0340532	-4.50771
IFI16	0.642229	8.70143	2.16622	0.0378103	0.0387021	-4.62477
ADGRE2	0.634296	6.35812	3.70819	0.000784537	0.00314298	-1.03122
TGFBR2	0.62769	6.93157	2.27582	0.0296535	0.030642	-4.40988
FOSL2	0.619105	7.44858	2.69538	0.0110876	0.0128664	-3.52031
LCP2	0.616021	6.80511	3.27043	0.00256297	0.0054526	-2.15596
ATF3	0.615328	7.12691	4.11632	0.000250406	0.00238855	0.0660257
CLIC1	0.609778	7.70119	2.75525	0.00957457	0.0117383	-3.38545
ADM	0.604949	6.2896	3.42593	0.00169289	0.00447997	-1.76371
INAFM2	0.604894	6.15672	3.69114	0.000822284	0.00314298	-1.07615
THEMIS2	0.603209	7.0124	3.62613	0.000983071	0.00326443	-1.24669
DUSP1	0.6031	7.21141	4.56277	6.97642e-05	0.00189239	1.3039
NCKAP1L	0.600368	6.58379	3.13939	0.0036149	0.00648292	-2.4795
MCL1	0.595609	8.82279	2.7394	0.00995522	0.0118697	-3.42133
LAIR1	0.591271	6.27548	3.60868	0.00103115	0.00329057	-1.29223
GPX3	0.587314	6.46452	3.15682	0.00345434	0.00635247	-2.43686
SOGA1	-0.596667	6.82975	-3.74617	0.000706402	0.00314298	-0.93086
HMGN2	-0.602874	9.76871	-3.15242	0.00349422	0.00637182	-2.44763
FAM181B	-0.604622	6.40083	-2.64359	0.0125727	0.0141362	-3.63545
LMNB1	-0.613285	6.72113	-3.31481	0.00227852	0.00519916	-2.04492
NLGN3	-0.619385	7.73599	-2.78744	0.0088428	0.0109651	-3.31218
PSIP1	-0.623536	7.52328	-3.23826	0.00279012	0.00565846	-2.23601
ODC1	-0.626965	7.62709	-3.34276	0.00211514	0.0050366	-1.97459
SEPT3	-0.628227	7.02173	-2.97759	0.00548413	0.00820728	-2.86923
MSI2	-0.632077	8.10809	-2.74868	0.0097306	0.0117963	-3.40033
KCND2	-0.63379	6.05811	-3.07277	0.00429633	0.00722716	-2.64132
ADGRB1	-0.644539	6.84436	-2.682	0.0114548	0.0130826	-3.55019
CASK	-0.645506	6.89186	-3.28342	0.00247634	0.00537367	-2.12353
IL17D	-0.654039	6.3038	-2.83421	0.00787247	0.0100723	-3.20482
HIST1H2BF	-0.654441	7.96612	-3.27814	0.00251122	0.00539539	-2.13672
HIP1	-0.657031	7.14043	-3.62665	0.000981675	0.00326443	-1.24533
GRIK2	-0.660739	6.65158	-2.74106	0.00991463	0.0118697	-3.41757
CLIP2	-0.667147	7.59875	-3.64223	0.000940621	0.00323992	-1.20456
HMGCR	-0.683773	6.52473	-2.95749	0.0057719	0.00833423	-2.91685
NLGN2	-0.689401	7.0061	-3.03787	0.00470035	0.00744509	-2.72535
IGSF9B	-0.692401	6.78306	-3.10349	0.0039682	0.00700081	-2.56694
YBX1	-0.705933	11.565	-3.19031	0.00316469	0.00613159	-2.35457
WASHC1	-0.706098	10.882	-3.67654	0.000856003	0.00314298	-1.11455
TOP2B	-0.717645	7.35199	-3.78662	0.000631507	0.00311448	-0.823538
TCEA2	-0.754403	6.65852	-4.45948	9.39544e-05	0.00189239	1.01478
HIST1H4E	-0.766453	9.85864	-2.37983	0.023415	0.0246653	-4.19895
CENPF	-0.770732	6.35561	-3.72018	0.00075901	0.00314298	-0.999589
LSAMP	-0.779572	7.04365	-3.65775	0.000901391	0.00320659	-1.16389
FAM212B	-0.783954	6.67075	-2.86529	0.00728397	0.00952182	-3.1329
LRP6	-0.825041	7.06123	-3.05764	0.00446723	0.00726339	-2.67781
HIST1H3B	-0.828733	6.15832	-3.17948	0.00325576	0.00624033	-2.38123
HIST1H1C	-0.830936	8.8751	-2.93357	0.00613294	0.00853493	-2.97328
ZNF704	-0.841891	6.6683	-3.80777	0.000595489	0.00307669	-0.76726
DSCAM	-0.848789	6.35028	-2.65942	0.0121004	0.0137475	-3.60041
ATCAY	-0.882073	6.21452	-2.80077	0.00855551	0.010857	-3.2817
CASTOR3	-0.916913	8.00434	-3.40875	0.00177287	0.00461656	-1.80747
SOX21	-0.94827	7.1668	-4.41774	0.000105931	0.00189239	0.898375
EPN2	-0.954808	7.96827	-2.6894	0.0112505	0.0129357	-3.53368
SOX6	-0.959381	6.70614	-3.08368	0.00417695	0.00713	-2.61495
RERE	-0.964177	8.88135	-3.95617	0.000393399	0.00284558	-0.369188
ELAVL3	-0.984417	7.33722	-3.17684	0.00327833	0.00624033	-2.38773
PVRIG	-1.00287	9.195	-2.93299	0.00614185	0.00853493	-2.97463
MYT1	-1.00324	6.56567	-3.09081	0.00410056	0.00713	-2.59767
SOX8	-1.00677	6.18166	-3.23032	0.00284906	0.00569335	-2.2557
CHD7	-1.02085	7.09942	-3.35538	0.00204511	0.0049336	-1.94274
NFIB	-1.04066	8.47063	-3.28826	0.0024448	0.0053588	-2.11143
CACNG4	-1.0412	7.18217	-3.08102	0.00420572	0.00713	-2.62137
SCN3A	-1.04328	6.55903	-3.51515	0.00133039	0.0037012	-1.53487
NCAN	-1.08495	7.56831	-2.77722	0.00906931	0.011182	-3.3355
HIST1H1E	-1.09183	11.5676	-2.8393	0.00777315	0.0100403	-3.19308
OLIG2	-1.09441	7.20856	-2.9937	0.00526332	0.007987	-2.83093
MMP16	-1.16078	6.44671	-3.1595	0.0034302	0.00635247	-2.43027
NCAM1	-1.17666	9.18797	-2.64999	0.0123799	0.0139918	-3.62131
HMGB3	-1.22367	8.45701	-3.86344	0.000509978	0.00299095	-0.618569
GRIK3	-1.29461	7.24013	-3.67105	0.000869026	0.00314298	-1.12897
PTN	-1.31499	8.78949	-2.95429	0.005819	0.00833423	-2.92441
MAP2	-1.31774	8.04955	-3.30953	0.00231068	0.00519916	-2.05816
TNR	-1.36269	7.65811	-2.44075	0.0203399	0.0218503	-4.07234
HIST1H2AE	-1.36576	9.14227	-2.97165	0.00556769	0.00827527	-2.88331
SOX4	-1.38105	9.00177	-2.7903	0.00878045	0.0109503	-3.30565
PTPRS	-1.45679	9.208	-3.05608	0.00448523	0.00726339	-2.68157
C1QL1	-1.50428	8.78983	-2.88618	0.00691184	0.00920165	-3.0843
C1orf61	-1.64287	9.26778	-3.54631	0.00122242	0.00358192	-1.45435
STMN1	-1.64534	10.6428	-3.68425	0.000838034	0.00314298	-1.09428
OLIG1	-1.71407	7.79976	-2.95632	0.00578911	0.00833423	-2.91962
BCAN	-2.17104	9.15722	-4.11245	0.000253165	0.00238855	0.0554536
