# Supplementary material for: Aberrant expression of RSK1 characterizes high‐grade gliomas with immune infiltration
Source: Mol Oncol. 2019 Dec 11;14(1):159–79. doi: 10.1002/1878-0261.12595 (PMC6944115; doi:10.1002/1878-0261.12595)
Supplement: Supplementary file 16 — Table S4. Complete list of biological processes obtained by the GOstats package (excel file). [file MOL2-14-159-s016.xlsx]

## Sheet: enriched in RSK1hi
GOBPID	Pvalue	OddsRatio	ExpCount	Count	Size	Term
GO:0002684	2.78143e-13	6.0251	7.83619	33	272	positive regulation of immune system process
GO:0045055	5.11635e-13	5.67594	8.46107	34	281	regulated exocytosis
GO:0002263	7.56357e-13	5.91364	7.58786	32	252	cell activation involved in immune response
GO:0006954	1.04825e-12	13.8247	1.85089	17	69	inflammatory response
GO:0002275	1.14485e-12	6.41678	6.29311	29	209	myeloid cell activation involved in immune response
GO:0002444	1.29706e-12	6.37971	6.32322	29	210	myeloid leukocyte mediated immunity
GO:0042119	1.44575e-12	6.59167	5.90167	28	196	neutrophil activation
GO:0043312	5.73174e-12	6.4126	5.78123	27	192	neutrophil degranulation
GO:0006950	7.96142e-12	3.85667	26.1665	59	946	response to stress
GO:0032940	9.04722e-12	4.24526	14.5133	43	482	secretion by cell
GO:0060326	4.78782e-10	8.74052	2.64973	17	88	cell chemotaxis
GO:0002253	5.38822e-10	5.47573	6.02211	25	200	activation of immune response
GO:0034097	1.33908e-09	4.49904	8.94873	30	322	response to cytokine
GO:0042221	3.66373e-09	2.89818	40.318	72	1339	response to chemical
GO:0006959	5.7103e-09	10.726	1.68619	13	56	humoral immune response
GO:1903039	6.23498e-09	9.43065	2.01741	14	67	positive regulation of leukocyte cell-cell adhesion
GO:0045766	1.40915e-08	9.80352	1.80663	13	60	positive regulation of angiogenesis
GO:0043207	1.49807e-08	4.54545	7.04587	25	234	response to external biotic stimulus
GO:0071310	1.51767e-08	2.91407	27.1597	55	902	cellular response to organic substance
GO:0072376	2.08859e-08	19.4133	0.752764	9	25	protein activation cascade
GO:0009617	2.11096e-08	5.76526	4.21548	19	140	response to bacterium
GO:0050867	2.43803e-08	6.95353	2.98095	16	99	positive regulation of cell activation
GO:0097529	3.8771e-08	10.0517	1.62597	12	54	myeloid leukocyte migration
GO:0019221	4.86232e-08	4.56267	6.41483	23	225	cytokine-mediated signaling pathway
GO:0002694	5.32956e-08	5.39691	4.45636	19	148	regulation of leukocyte activation
GO:0032946	5.63742e-08	13.354	1.08398	10	36	positive regulation of mononuclear cell proliferation
GO:0045785	6.0825e-08	5.65251	4.03482	18	134	positive regulation of cell adhesion
GO:0051251	9.54458e-08	7.32327	2.46907	14	82	positive regulation of lymphocyte activation
GO:1903317	9.96091e-08	12.3941	1.1442	10	38	regulation of protein maturation
GO:0030449	1.00352e-07	29.7572	0.451658	7	15	regulation of complement activation
GO:0002526	1.0055e-07	15.246	0.878187	9	30	acute inflammatory response
GO:0051240	1.48863e-07	3.12264	15.4166	37	512	positive regulation of multicellular organismal process
GO:0042102	1.82159e-07	18.2578	0.692543	8	23	positive regulation of T cell proliferation
GO:1901342	2.42974e-07	5.74714	3.49283	16	116	regulation of vasculature development
GO:0050776	4.07801e-07	7.00014	2.36197	13	90	regulation of immune response
GO:0002449	4.85672e-07	7.65141	2.01741	12	67	lymphocyte mediated immunity
GO:0006958	5.2837e-07	33.7459	0.361327	6	12	complement activation, classical pathway
GO:0042330	6.46351e-07	4.3061	5.72101	20	190	taxis
GO:0001776	7.45083e-07	14.4	0.812985	8	27	leukocyte homeostasis
GO:0070663	9.82139e-07	7.98166	1.77652	11	59	regulation of leukocyte proliferation
GO:0006955	1.12407e-06	12.8757	0.831974	8	45	immune response
GO:0051094	1.43756e-06	3.00243	13.3691	32	444	positive regulation of developmental process
GO:0016192	1.53814e-06	3.2111	11.5675	29	425	vesicle-mediated transport
GO:0048514	2.1071e-06	3.80961	6.71466	21	223	blood vessel morphogenesis
GO:0050790	2.25995e-06	2.58412	21.6194	43	718	regulation of catalytic activity
GO:0034341	2.30274e-06	6.45836	2.31851	12	77	response to interferon-gamma
GO:0048584	2.40399e-06	2.7685	17.3484	37	622	positive regulation of response to stimulus
GO:0050727	3.8801e-06	5.57084	2.8605	13	95	regulation of inflammatory response
GO:0050863	4.37414e-06	5.50236	2.89061	13	96	regulation of T cell activation
GO:0072358	4.46159e-06	3.49686	7.61797	22	253	cardiovascular system development
GO:0016485	5.20284e-06	5.90384	2.49918	12	83	protein processing
GO:0001932	5.5101e-06	2.83271	13.5196	31	449	regulation of protein phosphorylation
GO:0050670	5.59429e-06	7.34944	1.7163	10	57	regulation of lymphocyte proliferation
GO:0001817	6.46521e-06	4.59698	3.94192	15	138	regulation of cytokine production
GO:0022407	6.63423e-06	4.89039	3.46271	14	115	regulation of cell-cell adhesion
GO:0065007	7.32938e-06	3.36546	97.8292	117	3249	biological regulation
GO:0042327	7.5482e-06	3.11543	9.72571	25	323	positive regulation of phosphorylation
GO:0002764	7.7641e-06	3.87632	5.57045	18	185	immune response-regulating signaling pathway
GO:0010562	8.25217e-06	3.02935	10.4183	26	346	positive regulation of phosphorus metabolic process
GO:0051346	8.71859e-06	4.46642	4.03482	15	134	negative regulation of hydrolase activity
GO:0030335	9.10255e-06	4.00113	5.08869	17	169	positive regulation of cell migration
GO:0031401	9.269e-06	2.94605	11.1409	27	370	positive regulation of protein modification process
GO:0016064	1.00527e-05	9.41149	1.11409	8	37	immunoglobulin mediated immune response
GO:0045860	1.21665e-05	3.73621	5.75112	18	191	positive regulation of protein kinase activity
GO:1902107	1.24145e-05	9.09556	1.1442	8	38	positive regulation of leukocyte differentiation
GO:0022610	1.27628e-05	2.66086	14.7843	32	491	biological adhesion
GO:0019220	1.37754e-05	2.55133	17.0125	35	565	regulation of phosphate metabolic process
GO:0042592	1.40047e-05	2.61172	15.5672	33	517	homeostatic process
GO:0046456	1.5305e-05	23.9024	0.361327	5	12	icosanoid biosynthetic process
GO:0032103	1.54716e-05	5.22802	2.77017	12	92	positive regulation of response to external stimulus
GO:0050920	1.64054e-05	6.38575	1.92708	10	64	regulation of chemotaxis
GO:0002690	1.71079e-05	10.784	0.873206	7	29	positive regulation of leukocyte chemotaxis
GO:0051272	1.96521e-05	3.74469	5.38979	17	179	positive regulation of cellular component movement
GO:0007565	2.17107e-05	6.15466	1.9873	10	66	female pregnancy
GO:0043067	2.37241e-05	2.53432	15.9586	33	530	regulation of programmed cell death
GO:0002460	2.51632e-05	8.09143	1.25065	8	43	adaptive immune response based on somatic recombination of immune receptors built from immunoglobulin superfamily domains
GO:0040017	2.62915e-05	3.65077	5.51023	17	183	positive regulation of locomotion
GO:0043549	2.70249e-05	2.99495	9.15361	23	304	regulation of kinase activity
GO:0060333	2.70736e-05	8.01765	1.26464	8	42	interferon-gamma-mediated signaling pathway
GO:0044092	2.78793e-05	2.85551	10.4785	25	348	negative regulation of molecular function
GO:0008284	3.01508e-05	3.13373	7.94919	21	264	positive regulation of cell proliferation
GO:0050766	3.3277e-05	12.624	0.662432	6	22	positive regulation of phagocytosis
GO:0006636	3.68495e-05	18.5818	0.421548	5	14	unsaturated fatty acid biosynthetic process
GO:0043066	4.10313e-05	2.90598	9.3945	23	312	negative regulation of apoptotic process
GO:0070372	4.31835e-05	11.8363	0.688008	6	24	regulation of ERK1 and ERK2 cascade
GO:0051674	4.91367e-05	2.48992	15.0553	31	500	localization of cell
GO:0032729	5.39462e-05	16.7195	0.451658	5	15	positive regulation of interferon-gamma production
GO:0002683	5.44151e-05	3.96053	4.15526	14	138	negative regulation of immune system process
GO:0002274	5.58114e-05	10.9958	0.710292	6	29	myeloid leukocyte activation
GO:0006911	5.71244e-05	11.2158	0.722653	6	24	phagocytosis, engulfment
GO:0051384	6.35495e-05	6.9812	1.4152	8	47	response to glucocorticoid
GO:0030224	7.6583e-05	15.1959	0.481769	5	16	monocyte differentiation
GO:0071622	7.6583e-05	15.1959	0.481769	5	16	regulation of granulocyte chemotaxis
GO:0002819	7.67459e-05	8.167	1.08398	7	36	regulation of adaptive immune response
GO:0000165	8.19354e-05	2.82691	9.15361	22	304	MAPK cascade
GO:0002429	8.56575e-05	4.01154	3.79393	13	126	immune response-activating cell surface receptor signaling pathway
GO:0052547	8.56575e-05	4.01154	3.79393	13	126	regulation of peptidase activity
GO:0071621	8.57023e-05	106.034	0.112796	3	4	granulocyte chemotaxis
GO:0048646	8.83658e-05	2.68782	10.5387	24	350	anatomical structure formation involved in morphogenesis
GO:0071241	9.17902e-05	5.69888	1.89697	9	63	cellular response to inorganic substance
GO:0032496	9.4031e-05	7.83435	1.11455	7	39	response to lipopolysaccharide
GO:0007165	9.56128e-05	2.10125	40.5263	60	1498	signal transduction
GO:0050707	0.000100565	6.47778	1.50553	8	50	regulation of cytokine secretion
GO:0010818	0.000104372	98.928	0.120442	3	4	T cell chemotaxis
GO:0045582	0.000105889	13.9262	0.51188	5	17	positive regulation of T cell differentiation
GO:0071356	0.00010633	4.97912	2.37873	10	79	cellular response to tumor necrosis factor
GO:0030097	0.000114737	2.82309	8.70195	21	289	hemopoiesis
GO:0061041	0.000116295	6.32558	1.53564	8	51	regulation of wound healing
GO:0051234	0.000117809	1.97147	47.3639	68	1573	establishment of localization
GO:0002520	0.000126711	2.73306	9.42461	22	313	immune system development
GO:0071222	0.000134006	6.1803	1.56575	8	52	cellular response to lipopolysaccharide
GO:0032651	0.000143098	12.8518	0.54199	5	18	regulation of interleukin-1 beta production
GO:0002504	0.000153888	6.04148	1.59586	8	53	antigen processing and presentation of peptide or polysaccharide antigen via MHC class II
GO:0045087	0.000180262	3.34081	5.22729	15	196	innate immune response
GO:0060548	0.000186344	2.59445	10.358	23	344	negative regulation of cell death
GO:0038066	0.000189549	11.9309	0.572101	5	19	p38MAPK cascade
GO:0032268	0.000197283	2.06278	25.7445	43	855	regulation of cellular protein metabolic process
GO:0051347	0.000203886	2.93119	7.10609	18	236	positive regulation of transferase activity
GO:0010951	0.000211069	5.03623	2.10774	9	70	negative regulation of endopeptidase activity
GO:0098754	0.000213384	6.75702	1.26464	7	42	detoxification
GO:0048545	0.000217521	3.61558	4.15526	13	138	response to steroid hormone
GO:0090023	0.000219676	18.9677	0.331216	4	11	positive regulation of neutrophil chemotaxis
GO:2000514	0.000219676	18.9677	0.331216	4	11	regulation of CD4-positive, alpha-beta T cell activation
GO:0098542	0.000237114	3.80955	3.64338	12	121	defense response to other organism
GO:0032879	0.000242787	2.05079	25.1423	42	835	regulation of localization
GO:0071276	0.000246676	11.1328	0.602211	5	20	cellular response to cadmium ion
GO:0006897	0.000248593	2.71793	8.52129	20	283	endocytosis
GO:0002604	0.00025518	49.452	0.150553	3	5	regulation of dendritic cell antigen processing and presentation
GO:0070486	0.00025518	49.452	0.150553	3	5	leukocyte aggregation
GO:1901568	0.000262769	8.06164	0.933427	6	31	fatty acid derivative metabolic process
GO:0006869	0.000264712	4.39483	2.64973	10	88	lipid transport
GO:0030098	0.000264712	4.39483	2.64973	10	88	lymphocyte differentiation
GO:0050900	0.000307884	4.75056	2.2111	9	80	leukocyte migration
GO:0030301	0.00031601	10.4345	0.632322	5	21	cholesterol transport
GO:1902622	0.000321862	16.5927	0.361327	4	12	regulation of neutrophil migration
GO:0002252	0.000367362	4.20783	2.76124	10	117	immune effector process
GO:0010324	0.000376215	7.46084	0.993649	6	33	membrane invagination
GO:0002286	0.000399167	9.81827	0.662432	5	22	T cell activation involved in immune response
GO:0002824	0.000399167	9.81827	0.662432	5	22	positive regulation of adaptive immune response based on somatic recombination of immune receptors built from immunoglobulin superfamily domains
GO:0032722	0.000399167	9.81827	0.662432	5	22	positive regulation of chemokine production
GO:0035295	0.00041803	2.48339	10.2376	22	340	tube development
GO:0071900	0.000420239	3.04924	5.63068	15	187	regulation of protein serine/threonine kinase activity
GO:0042108	0.000454123	14.7455	0.391437	4	13	positive regulation of cytokine biosynthetic process
GO:0045824	0.000454123	14.7455	0.391437	4	13	negative regulation of innate immune response
GO:0010038	0.000467497	4.05828	2.83947	10	97	response to metal ion
GO:0071216	0.000467637	5.02346	1.86685	8	62	cellular response to biotic stimulus
GO:0048585	0.000481329	2.19727	15.4768	29	514	negative regulation of response to stimulus
GO:1905954	0.000497846	9.27055	0.692543	5	23	positive regulation of lipid localization
GO:2000106	0.000497846	9.27055	0.692543	5	23	regulation of leukocyte apoptotic process
GO:0001516	0.000499127	32.96	0.180663	3	6	prostaglandin biosynthetic process
GO:0043372	0.000499127	32.96	0.180663	3	6	positive regulation of CD4-positive, alpha-beta T cell differentiation
GO:0060713	0.000499127	32.96	0.180663	3	6	labyrinthine layer morphogenesis
GO:1904019	0.000524784	6.94291	1.05387	6	35	epithelial cell apoptotic process
GO:2000116	0.000531388	4.37899	2.37873	9	79	regulation of cysteine-type endopeptidase activity
GO:0015850	0.00057023	5.62121	1.47542	7	49	organic hydroxy compound transport
GO:0019915	0.000613826	8.78049	0.722653	5	24	lipid storage
GO:0042107	0.000613826	8.78049	0.722653	5	24	cytokine metabolic process
GO:0046635	0.000621033	13.2677	0.421548	4	14	positive regulation of alpha-beta T cell activation
GO:2000145	0.000638034	2.50326	9.15361	20	304	regulation of cell motility
GO:0072593	0.000640232	4.25525	2.43896	9	81	reactive oxygen species metabolic process
GO:0070374	0.0006472	4.75556	1.95719	8	65	positive regulation of ERK1 and ERK2 cascade
GO:0009611	0.0006701	2.70409	7.16631	17	238	response to wounding
GO:0002792	0.00071544	6.4918	1.11409	6	37	negative regulation of peptide secretion
GO:0008630	0.00071544	6.4918	1.11409	6	37	intrinsic apoptotic signaling pathway in response to DNA damage
GO:0032680	0.00071544	6.4918	1.11409	6	37	regulation of tumor necrosis factor production
GO:0002699	0.000731067	5.36307	1.53564	7	51	positive regulation of immune effector process
GO:0019216	0.000740473	3.52872	3.55305	11	118	regulation of lipid metabolic process
GO:0046632	0.000748952	8.33943	0.752764	5	25	alpha-beta T cell differentiation
GO:0071277	0.000748952	8.33943	0.752764	5	25	cellular response to calcium ion
GO:0051241	0.000759063	2.36217	10.6892	22	355	negative regulation of multicellular organismal process
GO:0019886	0.000823943	5.24261	1.56575	7	52	antigen processing and presentation of exogenous peptide antigen via MHC class II
GO:0006882	0.000827246	12.0587	0.451658	4	15	cellular zinc ion homeostasis
GO:0006953	0.000827246	12.0587	0.451658	4	15	acute-phase response
GO:0010043	0.000827246	12.0587	0.451658	4	15	response to zinc ion
GO:0030890	0.000827246	12.0587	0.451658	4	15	positive regulation of B cell proliferation
GO:0050864	0.000828895	6.2874	1.1442	6	38	regulation of B cell activation
GO:0032611	0.000837666	Inf	0.0581148	2	2	interleukin-1 beta production
GO:0032703	0.000854271	24.714	0.210774	3	7	negative regulation of interleukin-2 production
GO:0043029	0.000854271	24.714	0.210774	3	7	T cell homeostasis
GO:0072606	0.000854271	24.714	0.210774	3	7	interleukin-8 secretion
GO:1902166	0.000854271	24.714	0.210774	3	7	negative regulation of intrinsic apoptotic signaling pathway in response to DNA damage by p53 class mediator
GO:0045861	0.000873972	3.71315	3.07128	10	102	negative regulation of proteolysis
GO:1902532	0.000898438	2.92739	5.4199	14	180	negative regulation of intracellular signal transduction
GO:0001798	0.000899774	Inf	0.0602211	2	2	positive regulation of type IIa hypersensitivity
GO:0002892	0.000899774	Inf	0.0602211	2	2	regulation of type II hypersensitivity
GO:0006701	0.000899774	Inf	0.0602211	2	2	progesterone biosynthetic process
GO:0006957	0.000899774	Inf	0.0602211	2	2	complement activation, alternative pathway
GO:0006982	0.000899774	Inf	0.0602211	2	2	response to lipid hydroperoxide
GO:0010944	0.000899774	Inf	0.0602211	2	2	negative regulation of transcription by competitive promoter binding
GO:1904582	0.000899774	Inf	0.0602211	2	2	positive regulation of intracellular mRNA localization
GO:2000563	0.000899774	Inf	0.0602211	2	2	positive regulation of CD4-positive, alpha-beta T cell proliferation
GO:0002573	0.000936248	5.1092	1.5974	7	55	myeloid leukocyte differentiation
GO:0071706	0.000955757	6.09538	1.17431	6	39	tumor necrosis factor superfamily cytokine production
GO:0030593	0.0009655	11.4	0.467925	4	16	neutrophil chemotaxis

## Sheet: enriched in RSK1lo
GOBPID	Pvalue	OddsRatio	ExpCount	Count	Size	Term
GO:0098916	1.61667e-06	5.28999	3.5681	15	192	anterograde trans-synaptic signaling
GO:0099536	1.72738e-06	5.25895	3.58669	15	193	synaptic signaling
GO:0021794	6.18081e-06	Inf	0.0557516	3	3	thalamus development
GO:0097151	6.18081e-06	Inf	0.0557516	3	3	positive regulation of inhibitory postsynaptic potential
GO:0007158	7.31258e-06	55.5733	0.148671	4	8	neuron cell-cell adhesion
GO:0022008	8.2604e-06	3.25858	10.1096	25	544	neurogenesis
GO:0050804	1.10651e-05	5.97353	2.24865	11	121	modulation of chemical synaptic transmission
GO:0035641	2.43915e-05	164.645	0.0743355	3	4	locomotory exploration behavior
GO:0007417	3.79654e-05	3.8	5.20161	16	296	central nervous system development
GO:0051968	4.88558e-05	27.76	0.223006	4	12	positive regulation of synaptic transmission, glutamatergic
GO:0042391	4.93197e-05	5.50589	2.17431	10	117	regulation of membrane potential
GO:0030182	5.39209e-05	3.11046	8.47424	21	456	neuron differentiation
GO:0060219	6.01612e-05	82.3026	0.0929193	3	5	camera-type eye photoreceptor cell differentiation
GO:0007215	9.45429e-05	13.3559	0.48318	5	26	glutamate receptor signaling pathway
GO:0007409	0.0001035	4.24234	3.36368	12	181	axonogenesis
GO:0030900	0.000129233	4.85208	2.43449	10	131	forebrain development
GO:0030902	0.000176256	8.49041	0.854858	6	46	hindbrain development
GO:0021549	0.000193237	11.2081	0.557516	5	30	cerebellum development
GO:1903035	0.000308091	10	0.613267	5	33	negative regulation of response to wounding
GO:0060080	0.000315943	Inf	0.0357815	2	2	inhibitory postsynaptic potential
GO:0060322	0.000379037	3.28105	5.03623	14	271	head development
GO:0032501	0.000405788	2.23727	36.8332	52	1982	multicellular organismal process
GO:0071103	0.000465325	4.99694	1.85839	8	100	DNA conformation change
GO:0019228	0.000478837	27.4079	0.167255	3	9	neuronal action potential
GO:0021781	0.000478837	27.4079	0.167255	3	9	glial cell fate commitment
GO:0030207	0.000478837	27.4079	0.167255	3	9	chondroitin sulfate catabolic process
GO:0030208	0.000478837	27.4079	0.167255	3	9	dermatan sulfate biosynthetic process
GO:2000311	0.000478837	27.4079	0.167255	3	9	regulation of AMPA receptor activity
GO:0048869	0.000654261	2.15423	24.0289	38	1293	cellular developmental process
GO:0120039	0.000662499	3.22702	4.70172	13	253	plasma membrane bounded cell projection morphogenesis
GO:0050655	0.000674915	23.4868	0.185839	3	10	dermatan sulfate proteoglycan metabolic process
GO:1905809	0.000674915	23.4868	0.185839	3	10	negative regulation of synapse organization
GO:0048709	0.000771633	7.98649	0.743355	5	40	oligodendrocyte differentiation
GO:0051961	0.000780886	4.58817	2.00706	8	108	negative regulation of nervous system development
GO:0007626	0.000814002	6.18647	1.12738	6	63	locomotory behavior
GO:2000026	0.000844298	2.35583	12.5627	24	676	regulation of multicellular organismal development
GO:0032990	0.00085781	3.12998	4.8318	13	260	cell part morphogenesis
